# Supplementary material for: BRAF/NRAS wild-type melanoma, NF1 status and sensitivity to trametinib
Source: Pigment Cell Melanoma Res. 2014 Oct 13;28(1):117–9. doi: 10.1111/pcmr.12316 (PMC4296225; doi:10.1111/pcmr.12316)
Supplement: Supplementary file 5 — Table S2. Sensitivity to trametinib of a panel of 316 cancer cell lines. [file pcmr0028-0117-sd5.xlsx]

## Sheet: Table S2
Cell Line Name	Tissue	Cancer Type	Trametinib IC50 (µM)
HL-60	acute_myeloid_leukaemia	blood	0.00266209
KASUMI-1	acute_myeloid_leukaemia	blood	0.0152351
NOMO-1	acute_myeloid_leukaemia	blood	0.559387
MN-60	B_cell_leukemia	blood	75.5074
NALM-6	B_cell_leukemia	blood	36.7935
A4-Fuk	B_cell_lymphoma	blood	0.270162
RL	B_cell_lymphoma	blood	12.0254
TUR	B_cell_lymphoma	blood	3.6482
ETK-1	biliary_tract	digestive_system	1.01098
TGBC1TKB	biliary_tract	digestive_system	1.54307
639-V	Bladder	urogenital_system	0.268557
HT-1197	Bladder	urogenital_system	1.1494
KU-19-19	Bladder	urogenital_system	0.000382973
LB831-BLC	Bladder	urogenital_system	8.76743
RT4	Bladder	urogenital_system	0.169979
SW1710	Bladder	urogenital_system	0.055614
T-24	Bladder	urogenital_system	0.035208
SJSA-1	bone_other	bone	0.533886
BT-20	breast	breast	0.407367
BT-474	breast	breast	88.4824
DU-4475	breast	breast	0.000933869
EVSA-T	breast	breast	27.9797
HCC1395	breast	breast	2.08439
HCC1419	breast	breast	16.082
HCC1569	breast	breast	0.664567
HCC1937	breast	breast	4.51788
HCC1954	breast	breast	0.241058
HCC38	breast	breast	15.7226
Hs-578-T	breast	breast	3.07766
MDA-MB-175-VII	breast	breast	0.703226
MDA-MB-415	breast	breast	2.38806
MDA-MB-468	breast	breast	3.07042
MFM-223	breast	breast	0.863004
MRK-nu-1	breast	breast	149.127
OCUB-M	breast	breast	40.0838
UACC-893	breast	breast	0.358585
ZR-75-30	breast	breast	154.075
Daudi	Burkitt_lymphoma	blood	91.4309
DG-75	Burkitt_lymphoma	blood	13.68
DoTc2-4510	cervix	urogenital_system	10.6075
H-EMC-SS	chondrosarcoma	bone	0.000621972
K-562	chronic_myeloid_leukaemia	blood	0.0887982
RPMI-8866	chronic_myeloid_leukaemia	blood	1.30218
HUTU-80	digestive_system_other	digestive_system	0.746341
ESS-1	endometrium	urogenital_system	0.872067
HEC-1	endometrium	urogenital_system	29.6579
MFE-280	endometrium	urogenital_system	11.562
MFE-296	endometrium	urogenital_system	0.695085
RL95-2	endometrium	urogenital_system	0.000749245
SNG-M	endometrium	urogenital_system	0.0313291
ES1	ewings_sarcoma	bone	80.4191
ES3	ewings_sarcoma	bone	5.73083
ES4	ewings_sarcoma	bone	34.8616
ES5	ewings_sarcoma	bone	38.95
ES6	ewings_sarcoma	bone	20.3
ES7	ewings_sarcoma	bone	4.30547
ES8	ewings_sarcoma	bone	14.9427
EW-1	ewings_sarcoma	bone	100.903
EW-11	ewings_sarcoma	bone	2.57555
EW-16	ewings_sarcoma	bone	3.95689
EW-22	ewings_sarcoma	bone	17.2159
EW-24	ewings_sarcoma	bone	93.2859
EW-7	ewings_sarcoma	bone	26.7447
MHH-ES-1	ewings_sarcoma	bone	11.432
SK-PN-DW	ewings_sarcoma	bone	38.2236
SW684	fibrosarcoma	soft_tissue	2.57753
8-MG-BA	glioma	nervous_system	0.990829
A172	glioma	nervous_system	0.129912
Becker	glioma	nervous_system	0.0788784
CAS-1	glioma	nervous_system	0.371713
D-247MG	glioma	nervous_system	0.128547
D-263MG	glioma	nervous_system	0.00610819
D-336MG	glioma	nervous_system	1.32049
D-392MG	glioma	nervous_system	0.260068
D-423MG	glioma	nervous_system	3.16712
D-542MG	glioma	nervous_system	3.88814
D-566MG	glioma	nervous_system	0.102411
DBTRG-05MG	glioma	nervous_system	0.504859
GB-1	glioma	nervous_system	0.2237
GI-1	glioma	nervous_system	5.6827
KALS-1	glioma	nervous_system	0.0235388
KINGS-1	glioma	nervous_system	2.16478
KNS-42	glioma	nervous_system	28.4089
M059J	glioma	nervous_system	13.5619
NMC-G1	glioma	nervous_system	0.386519
no-10	glioma	nervous_system	6.07757
no-11	glioma	nervous_system	6.10758
SF126	glioma	nervous_system	3.43335
SF268	glioma	nervous_system	6.9878
SF295	glioma	nervous_system	0.411262
SK-MG-1	glioma	nervous_system	3.41204
SNB75	glioma	nervous_system	2.21734
SW1783	glioma	nervous_system	18.8343
YH-13	glioma	nervous_system	1.16784
EoL-1-cell	haematopoietic_neoplasm_other	blood	0.00158782
MC-CAR	haematopoietic_neoplasm_other	blood	25.0615
SKM-1	haematopoietic_neoplasm_other	blood	0.000139641
HC-1	hairy_cell_leukaemia	blood	14.6012
MLMA	hairy_cell_leukaemia	blood	3.26368
Mo-T	hairy_cell_leukaemia	blood	39.9056
A253	head_and_neck	aero_digestive_tract	1.39915
BB30-HNC	head_and_neck	aero_digestive_tract	0.0299402
CAL-27	head_and_neck	aero_digestive_tract	0.00988771
CAL-33	head_and_neck	aero_digestive_tract	0.0352286
DOK	head_and_neck	aero_digestive_tract	0.00104719
HSC-2	head_and_neck	aero_digestive_tract	0.428179
HSC-4	head_and_neck	aero_digestive_tract	0.195618
LB771-HNC	head_and_neck	aero_digestive_tract	8.14998
SCC-15	head_and_neck	aero_digestive_tract	0.0160097
SCC-4	head_and_neck	aero_digestive_tract	18.4225
L-428	Hodgkin_lymphoma	blood	86.4215
A498	kidney	kidney	0.747343
A704	kidney	kidney	1.12743
BB65-RCC	kidney	kidney	0.0518619
G-401	kidney	kidney	0.216939
LB1047-RCC	kidney	kidney	0.0575111
LB2241-RCC	kidney	kidney	0.0146174
LB996-RCC	kidney	kidney	0.571912
OS-RC-2	kidney	kidney	5.38219
RXF393	kidney	kidney	0.0185322
SK-NEP-1	kidney	kidney	58.1379
TK10	kidney	kidney	0.0948532
VMRC-RCZ	kidney	kidney	17.8035
C2BBe1	large_intestine	digestive_system	0.214077
CaR-1	large_intestine	digestive_system	0.334594
COLO-741	large_intestine	digestive_system	0.292549
CW-2	large_intestine	digestive_system	4.32444
GP5d	large_intestine	digestive_system	4.26227
HCC2998	large_intestine	digestive_system	0.100215
HCT-116	large_intestine	digestive_system	0.00903281
HCT-15	large_intestine	digestive_system	6.74018
HT-29	large_intestine	digestive_system	0.000862037
KM12	large_intestine	digestive_system	1.96918
LoVo	large_intestine	digestive_system	0.0463373
LS-1034	large_intestine	digestive_system	0.0288801
LS-123	large_intestine	digestive_system	0.0275941
LS-513	large_intestine	digestive_system	0.0250494
NCI-H630	large_intestine	digestive_system	0.421897
NCI-H747	large_intestine	digestive_system	0.00024914
RCM-1	large_intestine	digestive_system	0.00339949
RKO	large_intestine	digestive_system	0.047706
SK-CO-1	large_intestine	digestive_system	0.00110067
SNU-C2B	large_intestine	digestive_system	0.664022
SW48	large_intestine	digestive_system	0.0499945
SW620	large_intestine	digestive_system	0.428966
SW948	large_intestine	digestive_system	3.77968
T84	large_intestine	digestive_system	0.457407
HuH-7	liver	digestive_system	0.0468636
SNU-387	liver	digestive_system	0.166925
A549	lung_NSCLC_adenocarcinoma	lung	0.0028768
ABC-1	lung_NSCLC_adenocarcinoma	lung	0.237049
Calu-3	lung_NSCLC_adenocarcinoma	lung	0.527766
EKVX	lung_NSCLC_adenocarcinoma	lung	0.36584
HOP-62	lung_NSCLC_adenocarcinoma	lung	0.0541154
LXF-289	lung_NSCLC_adenocarcinoma	lung	0.144404
NCI-H1355	lung_NSCLC_adenocarcinoma	lung	0.0514877
NCI-H1395	lung_NSCLC_adenocarcinoma	lung	2.37384
NCI-H1437	lung_NSCLC_adenocarcinoma	lung	0.0378008
NCI-H1563	lung_NSCLC_adenocarcinoma	lung	0.476581
NCI-H1623	lung_NSCLC_adenocarcinoma	lung	0.362217
NCI-H1648	lung_NSCLC_adenocarcinoma	lung	4.03721
NCI-H1651	lung_NSCLC_adenocarcinoma	lung	8.67199
NCI-H1666	lung_NSCLC_adenocarcinoma	lung	0.000620267
NCI-H1755	lung_NSCLC_adenocarcinoma	lung	0.422558
NCI-H1792	lung_NSCLC_adenocarcinoma	lung	0.00990692
NCI-H1975	lung_NSCLC_adenocarcinoma	lung	0.0181207
NCI-H1993	lung_NSCLC_adenocarcinoma	lung	0.270289
NCI-H2030	lung_NSCLC_adenocarcinoma	lung	0.111719
NCI-H2087	lung_NSCLC_adenocarcinoma	lung	0.00387321
NCI-H2122	lung_NSCLC_adenocarcinoma	lung	0.00499628
NCI-H2126	lung_NSCLC_adenocarcinoma	lung	2.85723
NCI-H2291	lung_NSCLC_adenocarcinoma	lung	0.000334628
NCI-H23	lung_NSCLC_adenocarcinoma	lung	0.0982993
NCI-H2347	lung_NSCLC_adenocarcinoma	lung	0.0111305
NCI-H292	lung_NSCLC_adenocarcinoma	lung	0.000458844
NCI-H441	lung_NSCLC_adenocarcinoma	lung	0.16965
NCI-H650	lung_NSCLC_adenocarcinoma	lung	2.16936
PC-14	lung_NSCLC_adenocarcinoma	lung	0.100542
RERF-LC-MS	lung_NSCLC_adenocarcinoma	lung	0.32026
SK-LU-1	lung_NSCLC_adenocarcinoma	lung	0.162593
SW1573	lung_NSCLC_adenocarcinoma	lung	0.71817
NCI-H720	lung_NSCLC_carcinoid	lung	44.1627
COR-L23	lung_NSCLC_large_cell	lung	0.146841
IA-LM	lung_NSCLC_large_cell	lung	0.970319
LCLC-97TM1	lung_NSCLC_large_cell	lung	0.000921402
NCI-H460	lung_NSCLC_large_cell	lung	0.267819
NCI-H810	lung_NSCLC_large_cell	lung	59.1906
A427	lung_NSCLC_not_specified	lung	0.278982
CAL-12T	lung_NSCLC_not_specified	lung	0.644522
NCI-H1770	lung_NSCLC_not_specified	lung	28.5173
EPLC-272H	lung_NSCLC_squamous_cell_carcinoma	lung	0.00800149
LK-2	lung_NSCLC_squamous_cell_carcinoma	lung	0.910315
NCI-H226	lung_NSCLC_squamous_cell_carcinoma	lung	7.49767
SK-MES-1	lung_NSCLC_squamous_cell_carcinoma	lung	0.0308017
COLO-668	lung_small_cell_carcinoma	lung	48.7962
DMS-114	lung_small_cell_carcinoma	lung	0.894864
DMS-273	lung_small_cell_carcinoma	lung	85.9212
DMS-53	lung_small_cell_carcinoma	lung	1.85507
IST-SL2	lung_small_cell_carcinoma	lung	27.706
LB647-SCLC	lung_small_cell_carcinoma	lung	52.6924
LU-135	lung_small_cell_carcinoma	lung	74.1706
NCI-H1304	lung_small_cell_carcinoma	lung	71.8731
NCI-H1436	lung_small_cell_carcinoma	lung	31.7213
NCI-H1694	lung_small_cell_carcinoma	lung	81.8157
NCI-H2141	lung_small_cell_carcinoma	lung	39.5956
NCI-H345	lung_small_cell_carcinoma	lung	58.0349
NCI-H446	lung_small_cell_carcinoma	lung	53.1355
NCI-H524	lung_small_cell_carcinoma	lung	178.171
NCI-H82	lung_small_cell_carcinoma	lung	38.247
SHP-77	lung_small_cell_carcinoma	lung	79.2957
BE-13	lymphoblastic_leukemia	blood	26.6795
GR-ST	lymphoblastic_leukemia	blood	18.586
ATN-1	lymphoblastic_T_cell_leukaemia	blood	105.99
H9	lymphoid_neoplasm_other	blood	4.68601
SR	lymphoid_neoplasm_other	blood	1.33392
ONS-76	medulloblastoma	nervous_system	0.000574535
A375	melanoma	skin	0.000242774
COLO-800	melanoma	skin	15.4351
COLO-829	melanoma	skin	0.0167023
CP50-MEL-B	melanoma	skin	0.000349985
GAK	melanoma	skin	0.000892603
LB2518-MEL	melanoma	skin	6.59789e-05
LB373-MEL-D	melanoma	skin	0.0265632
LOXIMVI	melanoma	skin	0.00737137
MMAC-SF	melanoma	skin	8.02379e-05
MZ2-MEL	melanoma	skin	0.0611729
RVH-421	melanoma	skin	0.0125926
SH-4	melanoma	skin	7.40332e-05
SK-MEL-1	melanoma	skin	0.00709521
SK-MEL-2	melanoma	skin	0.00077249
SK-MEL-28	melanoma	skin	0.000225565
SK-MEL-3	melanoma	skin	0.00729121
SK-MEL-30	melanoma	skin	0.00010595
SK-MEL-5	melanoma	skin	0.0556427
UACC-62	melanoma	skin	0.000307844
WM-115	melanoma	skin	0.0148482
C32	melanoma	skin	0.0007
IGR1	melanoma	skin	0.004
A101D	melanoma	skin	0.003
HT144	melanoma	skin	0.001
ISTMEL1	melanoma	skin	>0.01
M14	melanoma	skin	0.0006
MR1010B	melanoma	skin	0.0025
C058	melanoma	skin	0.00015
C089	melanoma	skin	0.0002
A04	melanoma	skin	0.0004
C037	melanoma	skin	0.0005
CHL-1	melanoma	skin	0.009
C052	melanoma	skin	0.0005
D10	melanoma	skin	0.0006
D38	melanoma	skin	0.0013
D35	melanoma	skin	0.0004
C021	melanoma	skin	0.008
C086	melanoma	skin	0.0013
MeWo	melanoma	skin	0.001
C067	melanoma	skin	0.0007
C077	melanoma	skin	0.005
Colo-792	melanoma	skin	0.0004
C025	melanoma	skin	0.0009
C008	melanoma	skin	0.0006
D24	melanoma	skin	0.01
IST-MES1	mesothelioma	lung	72.0189
NCI-H28	mesothelioma	lung	4.31636
LP-1	Myeloma	blood	93.1439
SK-MM-2	Myeloma	blood	75.6446
ACN	neuroblastoma	nervous_system	0.000489376
CHP-212	neuroblastoma	nervous_system	0.000165919
GI-ME-N	neuroblastoma	nervous_system	0.00128723
GOTO	neuroblastoma	nervous_system	78.2265
KP-N-YN	neuroblastoma	nervous_system	2.59663
LAN-6	neuroblastoma	nervous_system	0.253529
NB1	neuroblastoma	nervous_system	0.526723
NB10	neuroblastoma	nervous_system	0.213455
NB13	neuroblastoma	nervous_system	40.4395
NB14	neuroblastoma	nervous_system	0.461458
NB17	neuroblastoma	nervous_system	58.5949
NB5	neuroblastoma	nervous_system	0.0133363
NB7	neuroblastoma	nervous_system	19.4497
NBsusSR	neuroblastoma	nervous_system	60.9417
SIMA	neuroblastoma	nervous_system	0.40514
SK-N-AS	neuroblastoma	nervous_system	0.0162361
SK-N-DZ	neuroblastoma	nervous_system	0.787087
EC-GI-10	oesophagus	aero_digestive_tract	0.00841272
KYSE-150	oesophagus	aero_digestive_tract	2.73728
KYSE-450	oesophagus	aero_digestive_tract	0.432424
TE-1	oesophagus	aero_digestive_tract	1.02444
TE-10	oesophagus	aero_digestive_tract	1.21473
TE-12	oesophagus	aero_digestive_tract	0.117383
TE-5	oesophagus	aero_digestive_tract	0.139324
TE-8	oesophagus	aero_digestive_tract	0.0448519
TE-9	oesophagus	aero_digestive_tract	13.8048
HuO9	osteosarcoma	bone	4.87726
NOS-1	osteosarcoma	bone	0.361849
NY	osteosarcoma	bone	2.30953
U-2-OS	osteosarcoma	bone	0.0741195
A2780	ovary	urogenital_system	0.0561727
Caov-4	ovary	urogenital_system	0.026863
KGN	ovary	urogenital_system	0.231567
KURAMOCHI	ovary	urogenital_system	4.46817
OC-314	ovary	urogenital_system	0.725481
OVCAR-3	ovary	urogenital_system	50.4421
OVCAR-4	ovary	urogenital_system	0.032033
OVCAR-8	ovary	urogenital_system	0.638094
SW626	ovary	urogenital_system	0.00229739
TYK-nu	ovary	urogenital_system	0.00842684
AsPC-1	pancreas	pancreas	0.00691168
Capan-2	pancreas	pancreas	0.00428687
HuP-T3	pancreas	pancreas	0.0409027
MIA-PaCa-2	pancreas	pancreas	0.0211556
MZ1-PC	pancreas	pancreas	0.000839776
22RV1	prostate	urogenital_system	22.1354
LNCaP-Clone-FGC	prostate	urogenital_system	86.7177
A673	rhabdomyosarcoma	soft_tissue	14.1919
RH-1	rhabdomyosarcoma	soft_tissue	35.3495
SJRH30	rhabdomyosarcoma	soft_tissue	5.89436
A388	skin_other	skin	5.70967
G-402	soft_tissue_other	soft_tissue	0.450059
SK-LMS-1	soft_tissue_other	soft_tissue	0.0100099
SW872	soft_tissue_other	soft_tissue	0.00358185
SW982	soft_tissue_other	soft_tissue	0.0524967
VA-ES-BJ	soft_tissue_other	soft_tissue	1.62612
GT3TKB	stomach	digestive_system	0.0120518
HGC-27	stomach	digestive_system	25.2982
MKN45	stomach	digestive_system	0.0283275
MKN7	stomach	digestive_system	5.59886
NCI-N87	stomach	digestive_system	1.97841
NCI-SNU-5	stomach	digestive_system	0.654436
NTERA-S-cl-D1	testis	urogenital_system	0.25837
8305C	thyroid	thyroid	0.011349
8505C	thyroid	thyroid	0.0522597
BHT-101	thyroid	thyroid	3.90553e-05
CAL-62	thyroid	thyroid	0.0127474
CGTH-W-1	thyroid	thyroid	0.0263781
FTC-133	thyroid	thyroid	0.390639
K5	thyroid	thyroid	0.0259886
RO82-W-1	thyroid	thyroid	0.110941
TT	thyroid	thyroid	22.7627
JEG-3	urogenital_system_other	urogenital_system	61.8237
SW954	urogenital_system_other	urogenital_system	0.0127552
SW962	urogenital_system_other	urogenital_system	0.167291
MES-SA	uterus	urogenital_system	20.1771
Supplementary Table 2. Sensitivity to trametinib of a panel of 316 cancer cell lines. Each cell line was treated with 9 different concentrations of trametinib (2 fold dilution each) for 3 days. Cell viability was measured by Syto60 and IC50 was estimated from the survival curve, with IC50 for each cell line shown. SK-MEL-30, MZ2-MEL, SK-MEL-2, A101D, A375, C32, COLO-800, COLO-829, CP50-MEL-B, IST…
